# Supplementary material for: Analyzing the Mechanical Properties of Free-Standing PACA Thin Films Using Microindentation Technique
Source: Polymers (Basel). 2022 Nov 11;14(22):4863. doi: 10.3390/polym14224863 (PMC9696112; doi:10.3390/polym14224863)
Supplement: Supplementary file 1 [file polymers-14-04863-s001.zip]

Archive with 1 entries (1 files):
- polymers-2014149-supplementary.pdf
